# Supplementary material for: Inhibitory Effects of Artificial Sweeteners on Bacterial Quorum Sensing
Source: Int J Mol Sci. 2021 Sep 13;22(18):9863. doi: 10.3390/ijms22189863 (PMC8472786; doi:10.3390/ijms22189863)
Supplement: Supplementary file 1 [file ijms-22-09863-s001.zip]

Archive with 1 entries (1 files):
- ijms-1373797-supplementary.pdf
